# Supplementary material for: Baseline coral disease surveys within three marine parks in Sabah, Borneo
Source: PeerJ. 2015 Nov 3;3:e1391. doi: 10.7717/peerj.1391 (PMC4699778; doi:10.7717/peerj.1391)
Supplement: Supplemental Information 1 [file peerj-03-1391-s001.csv]

Park	Site	BL	BrB	WS	BBD	PR	AtN	Dis	CC
SIP	BARRACUDA POINT	0	0	0	0	0.636363636	0	0	55
SIP	DROP OFF	0.625	0	0	0	0.375	0	0	71
SIP	HANGING GARDEN	0.571428571	0	0	0	0.5	0	0	75
SIP	LOBSTER'S LAIR	0.652173913	0	0	0	0.347826087	0	0	75
SIP	MIDREEF	0.9	0	0	0	0.1	0	0	70
SIP	SOUTH POINT	0.642857143	0	0	0	0.357142857	0	0	69
SIP	SOUTH POINT 10M	0.4	0	0	0	0.333333333	0	0	65
SIP	TURTLE POINT	0.5	0	0	0	0	0	0	65
TARP	GAYA	0.347826087	0	0.173913043	0	0.304347826	0.043478261	0.217391304	32
TARP	MAMUTIK	0.193548387	0	0.483870968	0	0.064516129	0.161290323	0.64516129	59
TARP	MANUKAN KG BARU revisit	0.533333333	0	0.2	0	0.133333333	0.333333333	0.533333333	35
TARP	MID REEF	0.138888889	0	0.333333333	0	0.333333333	0.055555556	0.388888889	65
TARP	Police bay: Tenjung Beliguing reef	0.266666667	0	0.533333333	0	0.1	0	0.533333333	66
TARP	Sapi	0.125	0.0625	0.291666667	0	0.354166667	0.104166667	0.458333333	59
TARP	SULUG REEFCHECK SITE	0.517241379	0	0.275862069	0	0.068965517	0.137931034	0.413793103	58
TARP	TG WOKONG REVISIT	0.588235294	0	0.117647059	0	0.176470588	0.117647059	0.235294118	27
TSMP	BODGAYA SOUTHERN RIM REEF	0.333333333	0	0.047619048	0	0.619047619	0.047619048	0.095238095	38
TSMP	LAGOON RIBBON REEF	0.1875	0	0.3125	0.125	0.25	0.0625	0.5	50
TSMP	MAIGA	0.235294118	0	0	0.058823529	0.705882353	0	0.058823529	45
TSMP	MANTABUAN EAST	0.416666667	0.083333333	0.166666667	0	0.25	0.083333333	0.333333333	72
TSMP	MANTABUAN NORTH	0.3125	0	0.125	0	0.625	0	0.125	29
TSMP	SEBONGKAT	0.625	0	0.125	0	0.375	0	0.125	45
TSMP	SELAKAN	0.611111111	0.055555556	0.055555556	0.055555556	0.333333333	0	0.166666667	62
TSMP	SIBUAN	0.931034483	0	0	0	0.275862069	0	0	32
